# Supplementary material for: A Candidate RNAi Screen Reveals Diverse RNA-Binding Protein Phenotypes in Drosophila Flight Muscle
Source: Cells. 2021 Sep 22;10(10):2505. doi: 10.3390/cells10102505 (PMC8534295; doi:10.3390/cells10102505)
Supplement: Supplementary file 1 [file cells-10-02505-s001.zip]

Archive with 1 entries (1 files):
- cells-1348505-supplementary.pdf
